# Supplementary material for: Expanding preconception carrier screening for the Jewish population using high throughput microfluidics technology and next generation sequencing
Source: BMC Med Genomics. 2016 May 13;9:24. doi: 10.1186/s12920-016-0184-7 (PMC4865987; doi:10.1186/s12920-016-0184-7)
Supplement: Additional file 1: — List of mutations included in the screening panel. (XLS 61 kb) [file 12920_2016_184_MOESM1_ESM.xls]

## Sheet: S1
Mutation No.	Gene	Mutation
1	ABCC8	c.3989-9G>A
2	ABCC8	p.F1388 del
3	ABCD1	p.L229P
4	ACADS	p.G185S
5	ACADSB	p.T148I
6	ACADSB	p.G303A
7	ACADVL	p.R366C
8	ACADVL	c.799-802delGTTA
9	ACSF3	p.R471W
10	ADAM9	p.R164X
11	ADAMTS2	p.Q225X
12	AGL	c.4455delT
13	AIPL1	p.V71F
14	AIRE	p.Y85C
15	ALPL	p.G309R
16	ALPL	p.E274K
17	AMN	c.208-2A>G
18	AMN	c.43+1 G>T
19	ARSA	p.I179S
20	ARSA	p.P377L
21	ASNS	p.F362V
22	ASPA	p.E285A
23	ASPA	p.Y231X
24	ASPA	c.433-2A>G
25	ATM	p.R35X
26	ATM	c.368_368delA
27	ATP6V1B1	p.P346R
28	ATP6V1B1	c.1155-1156insC
29	BCKDHB	p.G278S
30	BCKDHB	p.R183P
31	BCKDHB	p.E372X
32	BEST1	c.1415delT
33	BLM	c.2207_2212delATCTGAinsTAGATTC
34	BLM	c.2407-2408dupT
35	BLM	p.Y1170X
36	BLM	c.98+1G>T
37	C20ORF7	p.G250V
38	CDH23	p.V2635F
39	CDH3	p.G277V
40	CERKL	c.238+1G>A
41	CFTR	c.2051_2052delAAinsG
42	CFTR	c.1545_1546delTA
43	CFTR	p.E92X
44	CFTR	p.C225X
45	CFTR	p.Q359K/p.T360K
46	CFTR	c.3121-1G>A
47	CFTR	p.R117H
48	CFTR	p.G551D
49	CFTR	c.262_263delTT
50	CFTR	c.2143delT
51	CFTR	p.L165S
52	CFTR	p.R553X
53	CFTR	p.R334W
54	CFTR	c.1717-1G-A
55	CFTR	c.2751+1inst
56	CFTR	c.3849+10kbC>T
57	CFTR	c.273+1G>A
58	CFTR	p.D1152H
59	CFTR	p.F508 del
60	CFTR	p.G1244E
61	CFTR	p.G542X
62	CFTR	p.G85E
63	CFTR	p.I1234V
64	CFTR	p.L997F
65	CFTR	p.M952I
66	CFTR	p.N1303K
67	CFTR	p.S549R
68	CFTR	p.W1089X
69	CFTR	p.W1282X
70	CFTR	p.A455E
71	CFTR	p.Y1092X
72	CLRN1	p.N48K
73	CNGA3	p.V529M
74	COL4A5	p.R1677Q
75	COLQ	p.G240X
76	CPTII	p.F448L
77	CPTII	c.1237delAG
78	CRYAA	p.W9X
79	CTNS	p.G339R
80	CTNS	p.N177T
81	CYBA	p.G24E
82	CYBA	c.171dupG
83	CYBB	c.1016insC
84	CYBB	p.R226X
85	CYBB	p.Y30X,R31V
86	CYBB	c.388delC
87	CYBB	p.P339H
88	CYBB	p.W361R
89	CYBB	p.R91X
90	CYP11B1	p.R448H
91	CYP11B1	c.464insCTG
92	CYP11B2	p.V386A
93	CYP11B2	p.R181W
94	CYP1B1	1908delA
95	CYP1B1	p.R368H
96	CYP1B1	p.A202D
97	CYP1B1	p.H489Y
98	CYP21A2	c.241-249delGAGACTAC
99	CYP21A2	p.I172N
100	CYP21A2	IVS2-13C>G
101	CYP21A2	p.P30L
102	CYP21A2	p.Q318X
103	CYP21A2	E6 cluster (p.I237N,p.V238E,p.M240K)
104	CYP21A2	p.R356W
105	CYP27A1	c.819delT
106	CYP27A1	c.844+1G>A
107	CYP27A1	p.R395H
108	CYP27A1	p.T339M
109	DHDDS	p.K42E
110	DKC1	p.A353V
111	DLD	p.Y35X
112	DLD	p.I47T
113	DLD	p.G229C
114	DNAI2	IVS11+1G>A
115	DST	c.14865delA
116	DYSF	c.2779delG
117	DYSF	c.1624delG
118	DYSF	IVS45+5G>A
119	ERCC2	p.R616W
120	ERCC2	p.D681N
121	ESCO2	c.1674-2A>G
122	EYS	p.E1239X
123	EYS	c.8218_8219delCA
124	EYS	p.Thr135LeuX25
125	EYS	c.1211_1212insA
126	F13A1	c.1652-1661delCAGCTTATCT
127	F13A1	p.A318V
128	F13A1	IVS11+1G>T
129	FAH	p.P261L
130	FAM161A	c.1355_6delCA
131	FAM161A	p.R523X
132	FANCA	c.2172-2173insG
133	FANCA	p.S868R
134	FANCA	c.4275delT
135	FANCA	c.890_893delGCTG
136	FANCC	c.456 + 4A>T
137	FERMT1	p.W250X
138	FKTN	c.1167_1168insA
139	FOXRED1	p.R352W
140	G6PC	p.R83C
141	G6PC	p.Q347X
142	GAA	p.G648S
143	GALT	p.K285N
144	GAMT	c.1111_1112 insA
145	GBA	c.115+1G>A
146	GBA	p.84dupG
147	GBA	p.L444P
148	GBA	p.V394L
149	GBA	p.N370S
150	GBA	p.R535H
151	GCDH	c.1173delG
152	GCDH	p.G101R
153	GCDH	p.S119L
154	GCDH	p.M405V
155	GJB2	c.167delT
156	GJB2	c.35delG
157	GJB2	c.51_62delCACCAGCATTGGinsA
158	GJB2	IVS1+1G>A
159	GJB2	p.L205P
160	GJB2	p.L90P
161	GJB2	p.R32C
162	GJB2	p.V37I
163	GJB2	p.W24X
164	GLB1	p.D441G
165	GNE	p.M712T
166	GNPTAG	c.445delG
167	GNPTAG	c.500insC
168	GPR56	p.W349S
169	GUCY2D	c.389delC
170	GUCY2D	c.620delC
171	HADHA	p.E474Q
172	HAX1	c.121-125 insG
173	HBB	c.135delC
174	HBB	c.-28A>C
175	HBB	c.*113A>G
176	HBB	c.93-21G>A
177	HBB	p.Q39X
178	HBB	c.112delT
179	HBB	IVS2+1G>A
180	HBB	IVS1+5G>C
181	HBB	IVS1+6T>C
182	HBB	IVS1-1G>C
183	HBB	IVS2+745C>G
184	HBB	c.-88C>A
185	HEXA	c.1278insTATC
186	HEXA	c.1421+1G>C
187	HEXA	p.E482K
188	HEXA	p.F304/305 del
189	HEXA	p.G269S
190	HEXA	IVS5-2A>G
191	HEXA	p.R170Q
192	HEXA	p.G250V
193	HEXA	p.W392X
194	HEXA	p.L451V
195	HEXA	p.Y180X
196	HEXA	p.R393X
197	HEXA	p.R247W
198	HEXA	p.R496H
199	HSD3B2	p.P222T
200	IKBKAP	c.2204+6T>C
201	IKBKAP	p.R696P
202	IMPG2	p.S212X
203	ITGA2B	IVS19-2A>G
204	ITGA2B	p.G273D
205	ITGB3	c.2051-2061delTGCAGTGAATT
206	LAMB3	c.2528delA
207	LAMB3	p.R42X
208	LCA5	p.Q279X
209	LIPA	p.G5R
210	LIPA	p.G87V
211	LOXHD1	p.R1572X
212	LRP5	p.R353Q
213	MAK	p.R166H
214	MCCC2	p.R155W
215	MCOLN1	c.406-2A>G
216	MED17	c.1112T>C
217	MLC1	p.G59E
218	MPL	c.79+2T>A
219	MPL	p.L344Q
220	MRAP	c.17-23delACGCCTC
221	MTTP	c.148-2A>G
222	MTTP	c.2212delT
223	MTTP	p. K103X
224	MTTP	p.G865X
225	MYO15A	p.R2728H
226	MYO15A	c.373delCG
227	MYO3A	c.1777-12G>A
228	MYO3A	c.732-2A>G
229	MYO3A	p.Y1042X
230	MYO7A	IVS5+G>A
231	MYO7A	c. 2065delC
232	MYO7A	IVS18+1G>A
233	MYO7A	p.A397D
234	MYO7A	p.A826T
235	MYO7A	p.G214R
236	MYO7A	p.R1861X
237	MYOC	p.R76K
238	NCF1	p.W193X
239	NCF1	IVS2+1G>A
240	NDUFS4	c.462delA
241	NDUFS5	p.D119H
242	NDUFS6	p.C115Y
243	NEB	c.9619-2A>G
244	NPC1	c.1241_2delTC
245	NPC1	c.2972_3delAG
246	NPC1	p.L1213V
247	NPC1	p.G992W
248	NPC1	p.R518W
249	NPC1	p.P691L
250	NPC1	c.1437_1442del CACCAT
251	NPC1	p.T1205K
252	NR0B1	p.A300P
253	NR0B1	c.138-1G>C
254	NR2E3	c.194-202delTGCAGCGGC
255	NR2E3	c.747+1G>C
256	NR2E3	p.R311Q
257	NTRK1	c.207-208 delTG
258	PAH	p.A104D
259	PAH	p.A259V
260	PAH	p.A300S
261	PAH	p.A403V
262	PAH	D17fsX1
263	PAH	p.D415N
264	PAH	p.E178G
265	PAH	p.E280K
266	PAH	p.F39 del
267	PAH	p.H271Q
268	PAH	p.I174V
269	PAH	p.I95F
270	PAH	IVS10-11G>A
271	PAH	IVS4+5G>T
272	PAH	IVS4-5C>G
273	PAH	IVS7+5G>A
274	PAH	p.L369V
275	PAH	p.L48S
276	PAH	c.632delC
277	PAH	p.P225T
278	PAH	p.P281L
279	PAH	p.R169H
280	PAH	p.R241H
281	PAH	p.R243X
282	PAH	p.R252W
283	PAH	p.R261P
284	PAH	p.R261Q
285	PAH	p.R408W
286	PAH	p.R53H
287	PAH	p.S349P
288	PAH	p.T323del
289	PAH	p.T380M
290	PAH	p.V230A
291	PCDH15	p.M1853L
292	PCDH15	p.R245X
293	PCPH19	c.2030_2031insT
294	PEX12	p.R34S
295	PEX2	c.550delC
296	PEX6	p.T572I
297	PEX6	IVS10+2T>C
298	PEX6	p.A809V
299	PEX6	p.I845T
300	PHGDH	p.V490M
301	POU1F1	c.725_726delAA
302	PROP1	p.R120C
303	PUS1	p.R116W
304	RAG2	p.R229W
305	RARS2	IVS2+5A>G
306	RPE65	c.95-2A>T
307	RPGR	p.G275S
308	SAMD9	p.K1495E
309	SAMD9	p.R344X
310	SAMHD1	p.L369S
311	SCNN1B	c.648dupA
312	SCNN1B	c.915delC
313	SEC23B	p.E109K
314	SEC23B	p.T710M
315	SepSecS	p.Y334C
316	SepSecS	p.A239T
317	SERPINA1	p.E342K
318	SERPINA1	p.E264V
319	SGSH	p.Q365X
320	SGSH	p.R182C
321	SGSH	p.R433W
322	SGSH	p.L111P
323	SGSH	p.T139M
324	SLC22A5	p.R399Q
325	SLC25A13	IVS13+2T>G
326	SLC25A13	p.T446P
327	SLC26A4	c.1458_1459insT
328	SLC4A11	p.S213P
329	SLC4A11	p.M856V
330	SMARCAL1	IVS4 -2 A>G
331	SMPD1	c.996delC
332	SMPD1	p.L302P
333	SMPD1	p.R496L
334	SMPD1	p.R610 del
335	SMPD1	p.W32X
336	STRA6	p.D560H
337	STRA6	p.R655H
338	TBX19	IVS4+1G>A
339	TERT	p.R901W
340	TK2	p.H90N
341	TMC1	p.R604X
342	TMC1	p.R389X
343	TMC1	p.W404R
344	TMC1	p.S647P
345	TMEM216	p.R73L
346	TRMU	p.A10S
347	TRMU	p.L233F
348	TRMU	c.706-1G>A
349	TRMU	p.Y77H
350	TRMU	p.G14S
351	TSFM	p.R333W
352	TYMP	p.E289A
353	TYMP	p.G145R
354	TYR	p.G47D
355	TYR	p.R278X
356	TYR	p.T373K
357	TYR	c.217delC
358	TYR	p.E294K
359	TYR	IVS2-7T>A
360	TYR	p.P152S
361	USH1C	c.238-239insC
362	USH2A	c.12067-2A>G
363	USH2A	p.R737X
364	USH2A	c.239-240insGTAC
365	USH2A	p.G1840V
366	USH2A	p.R334W
367	VRK1	p.R358X
368	VSX2	IVS1-1G>A
369	XPC	c.669-670delAT
370	XPD	p. R683Q
Large Rearrangements
371	GALT	Del 5Kb
372	PAH	Del 6.7Kb
373	MAK	Ins 353bp
374	ITGB3	Del 10Kb
